# Supplementary material for: Cross‐stress tolerance: Mild nitrogen (N) deficiency effects on drought stress response of tomato (Solanum lycopersicum L.)
Source: Plant Environ Interact. 2021 Oct 7;2(5):217–28. doi: 10.1002/pei3.10060 (PMC10168089; doi:10.1002/pei3.10060)
Supplement: Supplementary file 7 — Table S1 [file PEI3-2-217-s007.xlsx]

## Sheet: Tabelle1
Table S1. Statistical results obtained from Student’s t-test and two-way ANOVA test. In case of S1 (LN) as well as SPAD values, at 20 to 27 DAS, statistically signiﬁcant differences between treatments were calculated using Student’s t-test (P<0.05). In case of S2 (D), recovery and SPAD values, at 31 and 34 DAS, significant differences by low nitrogen supply (N), drought (D) and interaction of the…
			Student's t-test P-value	Two-way ANOVA P-value
			S1 (LN)	S2 (D)			Recovery
Parameter	Figure	Panel		N	D	N*D	N	D	N*D
Aboveground biomass	3	a	0.884	0.667	0.139	0.04	0.9	0.002	0.59
Root dry weight	3	b	0.332	0.58	0.014	0.74	0.08	0.73	0.84
Root length	3	c	0.0235	0.65	0.74	0.72	0.8	0.115	0.418
Root:shoot ratio	3	d	0.022	0.57	0.96	0.49	0.92	0.71	0.52
Total water content	4	a	0.313	0.99	0.84	0.99	0.95	0.99	0.99
Leaf water potential	4	b	n.d	n.d	n.d	n.d	0.58	0.062	0.491
SPAD	5	a	20 DAS(0,46), 22 DAS (0,32), 23 DAS (0,69), 24 DAS (0,11), 27 DAS (0,8)	0.1	0.16	0.98	0.89	0.45	0.92
Stomatal conductance	5	b	0.01	0.16	0	0.95	0.42	0.8	0.1
Leaf sugar content	6	a	n.d	0.072	0.072	0.83	n.d	n.d	n.d
Root sugar content	6	a	n.d	0.3	0.004	0.36	n.d	n.d	n.d
Leaf prolin content	6	b	n.d	0.1	0	0.048	n.d	n.d	n.d
Root prolin content	6	b	n.d	0.57	0.001	0.46	n.d	n.d	n.d
APx1 gene expression_leaf	7	a	n.d	0.021	0.15	0.234	n.d	n.d	n.d
APx2 gene expression_leaf	7	c	n.d	0.123	0.823	0.386	n.d	n.d	n.d
APx3 gene expression_leaf	7	e	n.d	0.417	0.003	0.231	n.d	n.d	n.d
APx1 gene expression_root	7	b	n.d	0.061	0	0.001	n.d	n.d	n.d
APx2 gene expression_root	7	d	n.d	0.66	0.001	0.343	n.d	n.d	n.d
APx3 gene expression_root	7	f	n.d	0.216	0.234	0.281	n.d	n.d	n.d
Leaf number	S2	a	0.168	0.9	0.71	0.82	0.9	0.465	0.88
Leaf dry weight	S2	b	0.988	0.59	0.034	0.84	0.89	0.006	0.5
Specific leaf dry weight	S2	c	0.085	0.71	0.32	0.71	0.9	0.9	0.96
Stem dry weight	S2	d	0.598	0.7	0.45	0.98	0.96	0.001	0.68
Leaf water content	S3	a	0.472	0.9	0	0.29	0.016	0.005	0.041
Stem water content	S3	b	0.774	0.9	0	0.94	0.76	0.35	0.2
Root water content	S3	c	0.17	0.67	0.043	0.87	0.016	0.78	0.65
